# Supplementary material for: Neofunctionalization underlies the evolutionary origin of sclareol biosynthesis in the mint family
Source: Nat Commun. 2026 May 22;17:6745. doi: 10.1038/s41467-026-73637-5 (PMC13385783; doi:10.1038/s41467-026-73637-5)
Supplement: Supplementary file 4 — Supplementary Data 1 [file 41467_2026_73637_MOESM4_ESM.xlsx]

## Sheet: Sup_Data_1
Supplementary Table 12. Classification of CYPS450s genes and gene clusters in the Salvia sclarea genome
Chromosome	Start	End	Gene ID	Protein size (aa)	Name	CYP clan	Gene cluster
Ss01	1839509	1848021	Ss01g001830	480	CYP716_1	clan85	1.1
Ss01	2465156	2469153	Ss01g002930	481	CYP716_2	clan85
Ss01	2480742	2484331	Ss01g002960	464	CYP716_3	clan85
Ss01	3148510	3151166	Ss01g003950	479	CYP716_4	clan85
Ss01	10695808	10700004	Ss01g005840	518	CYP84_1	clan71
Ss01	25655889	25657409	Ss01g007750	506	CYP96_1	clan86	1.2
Ss01	25786790	25788378	Ss01g007850	490	CYP84_2	clan71
Ss01	25856997	25858982	Ss01g007900	493	CYP84_3	clan71
Ss01	26379562	26381826	Ss01g008100	492	CYP84_4	clan71
Ss01	60402333	60406480	Ss01g018200	562	CYP75_1	clan71
Ss01	62553214	62556184	Ss01g019870	474	CYP88_1	clan85
Ss01	62557693	62560075	Ss01g019890	465	CYP88_2	clan85
Ss01	65986193	65988913	Ss01g022760	497	CYP83_1	clan71
Ss01	66143667	66145804	Ss01g022790	501	CYP83_2	clan71
Ss01	66179141	66181736	Ss01g022800	493	CYP83_3	clan71
Ss01	68009288	68011505	Ss01g024200	508	CYP709_1	clan72
Ss01	68013207	68015107	Ss01g024210	519	CYP709_2	clan72
Ss01	69231561	69233674	Ss01g025870	503	CYP76_1	clan71	1.3
Ss01	69237992	69242024	Ss01g025880	519	CYP76_2	clan71
Ss01	69711686	69718670	Ss01g026650	1312	CYP72_1	clan72
Ss01	69718627	69722741	Ss01g026660	516	CYP72_2	clan72
Ss01	69733926	69738674	Ss01g026710	516	CYP72_3	clan72
Ss01	69739627	69748446	Ss01g026720	514	CYP72_4	clan72
Ss01	69748361	69753306	Ss01g026730	517	CYP72_5	clan72
Ss01	70130107	70133228	Ss01g027490	496	CYP71_1	clan71
Ss01	70167489	70170414	Ss01g027590	500	CYP83_4	clan71
Ss01	70238066	70239492	Ss01g027690	321	CYP83_5	clan71
Ss01	70243222	70245872	Ss01g027700	524	CYP83_6	clan71
Ss01	70247829	70249411	Ss01g027710	352	CYP83_7	clan71
Ss01	70363572	70366230	Ss01g027720	504	CYP83_8	clan71
Ss01	70391160	70393586	Ss01g027770	504	CYP83_9	clan71
Ss01	70448995	70451787	Ss01g027960	495	CYP706_1	clan71
Ss01	70455222	70457371	Ss01g027980	505	CYP706_2	clan71
Ss01	70478729	70481357	Ss01g028030	493	CYP706_3	clan71
Ss01	70509504	70511608	Ss01g028110	507	CYP706_4	clan71
Ss01	70515157	70516925	Ss01g028130	493	CYP706_5	clan71
Ss02	5973082	5978745	Ss02g007950	502	CYP711_1	clan711
Ss02	5984680	5987606	Ss02g007960	513	CYP98_1	clan71
Ss02	5988079	5990166	Ss02g007970	502	CYP98_2	clan71
Ss02	8139074	8140543	Ss02g010240	489	CYP94_1	clan86
Ss02	14124250	14125809	Ss02g013450	519	CYP86_1	clan86	2.1
Ss02	15660058	15661764	Ss02g014600	504	CYP73_1	clan71
Ss02	15671229	15672226	Ss02g014620	302	CYP73_2	clan71
Ss02	15695035	15698415	Ss02g014640	504	CYP73_3	clan71
Ss02	17292967	17295076	Ss02g015650	507	CYP82_1	clan71
Ss02	17338190	17340308	Ss02g015660	518	CYP82_2	clan71
Ss02	21973636	21975227	Ss02g017980	508	CYP79_1	clan71
Ss02	22150053	22152070	Ss02g018010	503	CYP79_2	clan71
Ss02	35629403	35631153	Ss02g025620	460	CYP76_3	clan71
Ss02	41627759	41630911	Ss02g028150	513	CYP701_1	clan71
Ss02	41704811	41706397	Ss02g028260	528	CYP74_1	clan74
Ss02	42627616	42631718	Ss02g028690	504	CYP721	clan72
Ss02	49102716	49105178	Ss02g031840	497	CYP81_1	clan71
Ss02	51124626	51127130	Ss02g033160	499	CYP84_5	clan71
Ss02	51567596	51570291	Ss02g033420	527	CYP79_3	clan71
Ss02	59236501	59238057	Ss02g036870	518	CYP86_2	clan86	2.2
Ss02	59463250	59465141	Ss02g037140	496	CYP76_4	clan71
Ss02	59466449	59469296	Ss02g037150	489	CYP76_5	clan71
Ss02	59661080	59663328	Ss02g037610	536	CYP81_2	clan71
Ss02	59665060	59666865	Ss02g037630	504	CYP81_3	clan71
Ss02	59833967	59836042	Ss02g037690	507	CYP81_4	clan71
Ss02	59838872	59843792	Ss02g037710	511	CYP81_5	clan71
Ss03	3001717	3003281	Ss03g004620	493	CYP716_5	clan85
Ss03	3164674	3168626	Ss03g004870	483	CYP7241_1	clan85
Ss03	3474968	3477645	Ss03g005120	521	CYP78_1	clan71
Ss03	20786693	20789238	Ss03g009040	521	CYP714_1	clan72
Ss03	20948031	20950554	Ss03g009050	521	CYP714_2	clan72
Ss03	31394635	31397095	Ss03g012480	534	CYP734_1	clan72
Ss03	41518838	41523061	Ss03g015760	485	CYP901_1	clan85
Ss03	44458926	44461317	Ss03g016770	510	CYP75_2	clan71
Ss03	44681925	44684280	Ss03g016820	515	CYP75_3	clan71
Ss03	49837254	49842375	Ss03g019700	515	CYP714_3	clan72
Ss03	51470622	51472456	Ss03g020740	499	CYP94_2	clan86
Ss03	54817208	54819361	Ss03g023140	489	CYP76_6	clan71
Ss03	56988964	56990475	Ss03g024430	503	CYP94_3	clan86
Ss03	56995324	56996832	Ss03g024450	502	CYP94_4	clan86
Ss03	57015633	57017141	Ss03g024470	502	CYP94_5	clan86
Ss03	58337003	58339460	Ss03g026010	425	CYP734_2	clan72
Ss04	1405832	1409173	Ss04g001570	511	CYP84_6	clan71
Ss04	5041907	5044334	Ss04g005160	508	CYP77_1	clan71	4.1
Ss04	5698240	5700759	Ss04g005940	502	CYP71_2	clan71
Ss04	5714106	5716742	Ss04g005960	497	CYP71_3	clan71
Ss04	6108968	6112065	Ss04g006380	499	CYP71_4	clan71
Ss04	41158808	41160795	Ss04g016350	522	CYP79_4	clan71
Ss04	41411645	41413280	Ss04g016360	521	CYP79_5	clan71
Ss04	42805071	42806703	Ss04g016790	488	CYP83_10	clan71
Ss04	45737737	45743782	Ss04g017240	475	CYP901_2	clan85
Ss04	51183929	51185328	Ss04g019270	382	CYP872_1	clan85
Ss05	1596413	1598082	Ss05g002440	428	CYP76_7	clan71
Ss05	1987179	1989818	Ss05g002970	464	CYP7071	clan85
Ss05	34067260	34070038	Ss05g010950	511	CYP704_1	clan86
Ss05	41432152	41435072	Ss05g013100	509	CYP715	clan72
Ss05	43910192	43912298	Ss05g014440	473	CYP716_6	clan85
Ss05	44018964	44021051	Ss05g014470	477	CYP716_7	clan85
Ss05	47241137	47242645	Ss05g016440	502	CYP77_2	clan71
Ss05	49185001	49188073	Ss05g018300	501	CYP71_5	clan71
Ss05	51927830	51932845	Ss05g020970	616	CYP97_1	clan97
Ss06	1464863	1469949	Ss06g001510	580	CYP97_2	clan97
Ss06	2042074	2048120	Ss06g002220	482	CYP742	clan74
Ss06	2551932	2554112	Ss06g003180	501	CYP81_6	clan71
Ss06	3326746	3328700	Ss06g004700	515	CYP76_8	clan71
Ss06	3711567	3713982	Ss06g005390	514	CYP72_6	clan72	6.1
Ss06	3717216	3720268	Ss06g005400	516	CYP72_7	clan72
Ss06	3722073	3725031	Ss06g005410	515	CYP72_8	clan72
Ss06	3730507	3733523	Ss06g005450	511	CYP72_9	clan72
Ss06	3746103	3748983	Ss06g005480	515	CYP72_10	clan72
Ss06	3750669	3753588	Ss06g005490	511	CYP72_11	clan72
Ss06	3761249	3764094	Ss06g005530	513	CYP72_12	clan72
Ss06	3764096	3766346	Ss06g005540	515	CYP72_13	clan72
Ss06	3770114	3772625	Ss06g005550	515	CYP72_14	clan72
Ss06	3780581	3783339	Ss06g005560	518	CYP72_15	clan72
Ss06	3848969	3852076	Ss06g005690	519	CYP72_16	clan72
Ss06	3853795	3856654	Ss06g005700	519	CYP72_17	clan72
Ss06	3873858	3876448	Ss06g005710	520	CYP72_18	clan72
Ss06	3880658	3883122	Ss06g005720	514	CYP72_19	clan72
Ss06	3893739	3896635	Ss06g005730	519	CYP72_20	clan72
Ss06	3897180	3899987	Ss06g005740	519	CYP72_21	clan72
Ss06	3940366	3942873	Ss06g005810	515	CYP72_22	clan72
Ss06	3947219	3949769	Ss06g005840	514	CYP72_23	clan72
Ss06	3954479	3957021	Ss06g005850	515	CYP72_24	clan72
Ss06	3958806	3962133	Ss06g005860	514	CYP72_25	clan72
Ss06	3980778	3983984	Ss06g005870	514	CYP72_26	clan72
Ss06	3991738	3993723	Ss06g005880	501	CYP72_27	clan72
Ss06	3999110	4002508	Ss06g005890	516	CYP72_28	clan72
Ss06	4022528	4023986	Ss06g005910	418	CYP72_29	clan72
Ss06	6165745	6167384	Ss06g008390	480	CYP83_11	clan71
Ss06	8081195	8086023	Ss06g009830	501	CYP83_12	clan71
Ss06	10326655	10328655	Ss06g011580	545	CYP86_3	clan86
Ss06	14032727	14035436	Ss06g013940	459	CYP852	clan85
Ss06	14364082	14368526	Ss06g014080	509	CYP709_3	clan72
Ss06	42604591	42606069	Ss06g030720	492	CYP96_2	clan86	6.2
Ss06	42616312	42617814	Ss06g030740	500	CYP96_3	clan86
Ss06	42687367	42689958	Ss06g030780	497	CYP96_4	clan86
Ss06	42729068	42730561	Ss06g030820	497	CYP96_5	clan86
Ss06	42759890	42761395	Ss06g030870	501	CYP96_6	clan86
Ss06	42780995	42782497	Ss06g030880	500	CYP96_7	clan86
Ss06	42826206	42827720	Ss06g030920	504	CYP96_8	clan86
Ss06	44610553	44612595	Ss06g032440	525	CYP79_6	clan71
Ss06	44822155	44825472	Ss06g032680	493	CYP71_6	clan71
Ss06	44837953	44840243	Ss06g032700	505	CYP71_7	clan71
Ss06	44901097	44903216	Ss06g032730	508	CYP71_8	clan71
Ss06	44968460	44970683	Ss06g032750	507	CYP71_9	clan71
Ss06	45481027	45483394	Ss06g033150	497	CYP71_10	clan71
Ss06	45540250	45543154	Ss06g033220	509	CYP71_11	clan71
Ss06	49053185	49055273	Ss06g033980	493	CYP76_9	clan71	6.3
Ss06	49682639	49686603	Ss06g034580	486	CYP716_8	clan85
Ss06	49793091	49797113	Ss06g034740	548	CYP83_13	clan71
Ss06	49942325	49945844	Ss06g034960	518	CYP72_30	clan72
Ss06	50331727	50334068	Ss06g035350	498	CYP83_14	clan71
Ss06	50381979	50393795	Ss06g035400	500	CYP76_10	clan71
Ss07	8615752	8618170	Ss07g009320	492	CYP71_12	clan71
Ss07	14539706	14542857	Ss07g011920	535	CYP711_2	clan711
Ss07	15974434	15979352	Ss07g012440	500	CYP75_4	clan71
Ss07	27771033	27772936	Ss07g014130	492	CYP71_13	clan71
Ss07	34012402	34014687	Ss07g015970	410	CYP872_2	clan85
Ss07	36079222	36080793	Ss07g017110	523	CYP86_4	clan86
Ss07	39129126	39131289	Ss07g019280	501	CYP76_11	clan71
Ss07	40944728	40947522	Ss07g021350	461	CYP7073	clan85
Ss07	41719161	41722715	Ss07g022130	507	CYP71_14	clan71	7.1
Ss07	41988661	41989884	Ss07g022680	407	CYP71_15	clan71
Ss07	41992837	41995093	Ss07g022700	418	CYP71_16	clan71
Ss07	42024228	42027906	Ss07g022730	528	CYP71_17	clan71
Ss07	42037173	42038734	Ss07g022740	502	CYP71_18	clan71
Ss07	42041116	42043133	Ss07g022750	513	CYP71_19	clan71
Ss07	42078331	42080064	Ss07g022810	308	CYP71_20	clan71
Ss07	42080937	42084684	Ss07g022820	528	CYP71_21	clan71
Ss07	42125331	42129131	Ss07g022910	528	CYP71_22	clan71
Ss07	43517412	43518452	Ss07g024790	346	CYP76_12	clan71
Ss08	567253	568952	Ss08g000750	494	CYP76_13	clan71
Ss08	764798	769359	Ss08g001000	557	CYP97_3	clan97
Ss08	1998911	2003102	Ss08g002940	511	CYP81_7	clan71
Ss08	2762238	2766341	Ss08g004210	550	CYP711_3	clan711
Ss08	3587652	3589602	Ss08g005520	504	CYP75_5	clan71
Ss08	4397244	4400222	Ss08g006620	467	CYP716_9	clan85
Ss08	4470239	4472296	Ss08g006690	506	CYP71_23	clan71	8.1
Ss08	4476193	4479716	Ss08g006710	500	CYP71_24	clan71
Ss08	4483828	4485517	Ss08g006720	496	CYP71_25	clan71
Ss08	4503213	4506161	Ss08g006740	522	CYP71_26	clan71
Ss08	4513578	4516509	Ss08g006750	516	CYP71_27	clan71
Ss08	4515238	4518208	Ss08g006760	537	CYP71_28	clan71
Ss08	4738026	4740960	Ss08g007020	521	CYP71_29	clan71
Ss08	4743960	4746185	Ss08g007030	521	CYP71_30	clan71
Ss08	4774057	4776988	Ss08g007070	493	CYP76_14	clan71
Ss08	4921012	4922949	Ss08g007280	498	CYP76_15	clan71
Ss08	4928106	4930144	Ss08g007290	497	CYP76_16	clan71
Ss08	4982486	4984933	Ss08g007320	502	CYP76_17	clan71
Ss08	5012004	5013586	Ss08g007330	492	CYP76_18	clan71
Ss08	5018654	5020957	Ss08g007340	496	CYP76_19	clan71
Ss08	5032013	5035567	Ss08g007350	495	CYP76_20	clan71
Ss08	5062532	5064664	Ss08g007370	508	CYP76_21	clan71
Ss08	5069616	5072220	Ss08g007380	494	CYP76_22	clan71
Ss08	5122500	5124545	Ss08g007410	493	CYP76_23	clan71
Ss08	5128677	5130849	Ss08g007420	496	CYP76_24	clan71
Ss08	5221508	5223857	Ss08g007530	500	CYP71_31	clan71
Ss08	6976806	6978485	Ss08g009920	531	CYP78_2	clan71
Ss08	6987462	6989141	Ss08g009940	531	CYP78_3	clan71
Ss08	8492640	8497887	Ss08g011490	511	CYP72_31	clan72
Ss08	9814926	9818262	Ss08g013300	501	CYP83_15	clan71	8.2
Ss08	10007639	10011266	Ss08g013580	495	CYP76_25	clan71
Ss08	10054953	10057613	Ss08g013660	500	CYP83_16	clan71
Ss08	10059044	10060269	Ss08g013670	348	CYP83_17	clan71
Ss08	10076474	10079690	Ss08g013750	499	CYP76_26	clan71
Ss08	10498285	10502708	Ss08g014350	485	CYP883	clan85
Ss08	13000893	13002905	Ss08g017550	483	CYP94_6	clan86
Ss08	17029397	17031609	Ss08g022710	496	CYP84_7	clan71
Ss08	18435860	18438241	Ss08g024450	507	CYP98_3	clan71
Ss08	18439604	18444749	Ss08g024460	510	CYP98_4	clan71
Ss08	22835815	22837895	Ss08g029040	491	CYP71_32	clan71	8.3
Ss08	22844901	22847047	Ss08g029050	500	CYP71_33	clan71
Ss08	22856343	22858892	Ss08g029060	494	CYP71_34	clan71
Ss08	22859270	22860960	Ss08g029070	500	CYP71_35	clan71
Ss08	22878706	22881251	Ss08g029090	494	CYP71_36	clan71
Ss08	22881629	22883319	Ss08g029100	500	CYP71_37	clan71
Ss08	23346023	23349069	Ss08g029510	488	CYP83_18	clan71
Ss08	25054251	25057819	Ss08g030990	504	CYP72_32	clan72
Ss08	28511246	28513199	Ss08g034490	509	CYP71_38	clan71
Ss08	28519360	28522634	Ss08g034510	493	CYP71_39	clan71
Ss08	30183449	30186697	Ss08g036410	483	CYP716_10	clan85
Ss08	30223571	30225920	Ss08g036460	508	CYP77_3	clan71
Ss08	33161665	33163679	Ss08g039300	492	CYP710	clan710
Ss08	34031822	34034074	Ss08g040410	541	CYP716_11	clan85
Ss08	37171026	37173731	Ss08g044370	550	CYP75_6	clan71
Ss08	39282594	39285069	Ss08g046180	513	CYP75_7	clan71
Ss08	39305745	39307808	Ss08g046210	469	CYP716_12	clan85
Ss08	42438604	42442163	Ss08g049020	507	CYP714_4	clan72
Ss08	42451214	42455270	Ss08g049030	507	CYP714_5	clan72
Ss09	4268569	4272740	Ss09g001870	518	CYP706_6	clan71	9.1
Ss09	4275822	4278726	Ss09g001890	512	CYP706_7	clan71
Ss09	4413909	4416679	Ss09g002040	511	CYP706_8	clan71
Ss09	4474937	4476734	Ss09g002070	435	CYP706_9	clan71
Ss09	4539678	4543553	Ss09g002120	506	CYP71_40	clan71
Ss09	7059930	7062576	Ss09g004670	511	CYP704_2	clan86
Ss09	13154738	13156917	Ss09g010870	419	CYP89	clan71
Ss09	16514347	16519464	Ss09g013100	513	CYP78_4	clan71
Ss09	18087626	18093329	Ss09g014350	546	CYP714_6	clan72
Ss09	25084857	25086605	Ss09g019800	511	CYP93_1	clan71
Ss09	28762978	28764528	Ss09g022140	516	CYP94_7	clan86
Ss09	35320007	35323391	Ss09g026930	479	CYP716_13	clan85
Ss09	38389234	38391382	Ss09g030840	479	CYP872_3	clan85	9.2
Ss09	38407582	38410912	Ss09g030880	560	CYP76_27	clan71
Ss09	38414481	38425638	Ss09g030910	488	CYP76_28	clan71
Ss09	38794172	38796850	Ss09g031590	512	CYP709_4	clan72
Ss09	38802287	38818203	Ss09g031600	512	CYP709_5	clan72
Ss09	38818205	38820583	Ss09g031610	530	CYP709_6	clan72
Ss09	39515070	39518129	Ss09g032950	497	CYP704_3	clan86
Ss09	40377540	40379550	Ss09g034890	532	CYP78_5	clan71
Ss10	2979634	2982715	Ss10g004260	509	CYP82_3	clan71	10.1
Ss10	3010819	3032180	Ss10g004290	504	CYP82_4	clan71
Ss10	3038476	3058371	Ss10g004320	523	CYP82_5	clan71
Ss10	3414067	3416612	Ss10g004630	495	CYP96_9	clan86
Ss10	4392845	4394263	Ss10g005690	319	CYP75_8	clan71
Ss10	4816930	4821740	Ss10g006230	473	CYP7241_2	clan85
Ss10	7458016	7461653	Ss10g010250	463	CYP851	clan85
Ss10	8284025	8286083	Ss10g011340	509	CYP82_6	clan71
Ss10	8435321	8437402	Ss10g011570	494	CYP76_29	clan71
Ss10	8638385	8644822	Ss10g011870	477	CYP901_3	clan85
Ss10	9725772	9727995	Ss10g013150	493	CYP81_8	clan71	10.2
Ss10	9752793	9756136	Ss10g013190	490	CYP81_9	clan71
Ss10	9758612	9761391	Ss10g013200	487	CYP81_10	clan71
Ss10	9778719	9780641	Ss10g013210	497	CYP81_11	clan71
Ss10	9783015	9784680	Ss10g013230	493	CYP81_12	clan71
Ss10	9786501	9789170	Ss10g013240	509	CYP81_13	clan71
Ss10	10538487	10543928	Ss10g014390	513	CYP901_4	clan85
Ss10	10686073	10688884	Ss10g014620	520	CYP84_8	clan71
Ss10	11083848	11086392	Ss10g015170	484	CYP84_9	clan71
Ss10	11086818	11088924	Ss10g015180	494	CYP84_10	clan71
Ss10	14155381	14156895	Ss10g019540	504	CYP75_9	clan71
Ss10	14193046	14195276	Ss10g019630	503	CYP75_10	clan71
Ss10	15394414	15396435	Ss10g021430	528	CYP78_6	clan71	10.3
Ss10	15606947	15608980	Ss10g021740	526	CYP703	clan71
Ss10	16274626	16276877	Ss10g023030	540	CYP86_5	clan86
Ss10	16997190	16999704	Ss10g024330	500	CYP76_30	clan71
Ss10	17003142	17004561	Ss10g024360	447	CYP76_31	clan71
Ss10	17008675	17010444	Ss10g024370	498	CYP76_32	clan71
Ss10	17013372	17016026	Ss10g024380	492	CYP76_33	clan71
Ss10	17027185	17030267	Ss10g024400	492	CYP76_34	clan71
Ss10	17052936	17055516	Ss10g024440	511	CYP704_4	clan86
Ss10	18171059	18173440	Ss10g026020	518	CYP714_7	clan72
Ss10	18481019	18485615	Ss10g026540	487	CYP884_1	clan85
Ss10	18486750	18488971	Ss10g026560	489	CYP884_2	clan85
Ss10	20149193	20152569	Ss10g029400	508	CYP98_5	clan71
Ss10	20168660	20172631	Ss10g029430	587	CYP98_6	clan71
Ss10	21172347	21173828	Ss10g031040	493	CYP94_8	clan86
Ss10	24924200	24925723	Ss10g036490	507	CYP94_9	clan86
Ss10	25997098	25999208	Ss10g038050	515	CYP714_8	clan72
Ss10	26299806	26304595	Ss10g038590	466	CYP7072	clan85
Ss10	26644285	26650532	Ss10g039180	509	CYP93_2	clan71
Ss11	4286389	4288482	Ss11g000770	503	CYP74_2	clan74
Ss11	5979770	5983734	Ss11g001470	512	CYP701_2	clan71
Ss11	6128711	6133902	Ss11g001530	517	CYP82_7	clan71
Ss11	11090494	11092641	Ss11g005370	473	CYP707	clan85
Ss11	14123993	14126079	Ss11g008320	500	CYP71_41	clan71	11.1
Ss11	14152433	14154283	Ss11g008330	439	CYP71_42	clan71
Ss11	14158897	14160731	Ss11g008350	500	CYP71_43	clan71
Ss11	14181836	14183719	Ss11g008390	501	CYP71_44	clan71
Ss11	14203414	14205442	Ss11g008400	502	CYP71_45	clan71
Ss11	14222063	14223827	Ss11g008470	504	CYP71_46	clan71
Ss11	14223778	14226196	Ss11g008480	487	CYP71_47	clan71
Ss11	14261375	14267703	Ss11g008530	506	CYP71_48	clan71
Ss11	14267478	14272188	Ss11g008550	493	CYP71_49	clan71
Ss11	14429178	14431900	Ss11g008560	499	CYP71_50	clan71
Ss11	14528249	14531485	Ss11g008580	491	CYP71_51	clan71
Ss11	15542979	15548220	Ss11g009670	501	CYP7201	clan85
Ss11	19266117	19270385	Ss11g013240	492	CYP51	clan51
Ss11	21078691	21080567	Ss11g015370	473	CYP74_3	clan74
Ss11	21105352	21106794	Ss11g015390	480	CYP74_4	clan74
Ss11	21125060	21126493	Ss11g015410	477	CYP74_5	clan74
Ss11	21721388	21724058	Ss11g016200	473	CYP7074_1	clan85
Ss11	24502266	24504953	Ss11g019850	520	CYP76_35	clan71
Ss11	24510178	24512286	Ss11g019870	519	CYP76_36	clan71
Ss11	25846942	25848886	Ss11g022070	515	CYP78_7	clan71
Ss11	26858310	26863510	Ss11g023910	524	CYP7074_2	clan85
Ss11	28432881	28434729	Ss11g026660	506	CYP94_10	clan86
