# Supplementary material for: Neofunctionalization underlies the evolutionary origin of sclareol biosynthesis in the mint family
Source: Nat Commun. 2026 May 22;17:6745. doi: 10.1038/s41467-026-73637-5 (PMC13385783; doi:10.1038/s41467-026-73637-5)
Supplement: Supplementary file 5 — Supplementary Data 2 [file 41467_2026_73637_MOESM5_ESM.xlsx]

## Sheet: Sup_Data_2
Supplementary Table 13. Classification of TPS genes in the Salvia sclarea genome
Chromosome	Start	End	Gene ID	Name	TPS family	TPS class	Active Site	Pfam	InterPro	GO term
Ss02	3415269	3417922	Ss02g005210		TPSb	class I	DDXXD	PF01397	IPR001906	GO:0010333;GO:0016829
Ss02	12734817	12738120	Ss02g012730		TPSa	class I	DDXXD	PF03936	IPR005630	GO:0000287;GO:0010333;GO:0016829
Ss04	3035088	3038995	Ss04g003350		TPSb	class I	DDXXD	PF01397	IPR001906	GO:0010333;GO:0016829
Ss04	3048380	3052692	Ss04g003360		TPSb	class I	DDXXD	PF03936	IPR005630	GO:0000287;GO:0010333;GO:0016829
Ss04	3083552	3087160	Ss04g003370		TPSb	class I	DDXXD	PF01397	IPR001906	GO:0010333;GO:0016829
Ss04	3133932	3137289	Ss04g003390		TPSb	class I	DDXXD	PF03936	IPR005630	GO:0000287;GO:0010333;GO:0016829
Ss04	4885926	4894917	Ss04g005000	CPS/KPS	TPSc	class II	DXDD	PF01397	IPR001906	GO:0010333;GO:0016829
Ss04	5236360	5245127	Ss04g005430		TPSb	class I	DDXXD	PF03936	IPR005630	GO:0000287;GO:0010333;GO:0016829
Ss04	54075129	54079742	Ss04g022220	KS	TPSe	class I	DDXXD	PF01397	IPR001906	GO:0010333;GO:0016829
Ss05	51413756	51419771	Ss05g020480	KSL3/SCS	TPSe	class I	DDXXD	PF01397	IPR001906	GO:0010333;GO:0016829
Ss05	51421084	51430408	Ss05g020490	KSL4/SCS	TPSe	class I	DDXXD	PF03936	IPR005630	GO:0000287;GO:0010333;GO:0016829
Ss06	2240136	2242957	Ss06g002610		TPSa	class I	DDXXD	PF03936	IPR005630	GO:0000287;GO:0010333;GO:0016829
Ss06	2262931	2270387	Ss06g002620		TPSa	class I	DDXXD	PF01397	IPR001906	GO:0010333;GO:0016829
Ss06	2273152	2277021	Ss06g002650		TPSa	class I	DDXXD	PF03936	IPR005630	GO:0000287;GO:0010333;GO:0016829
Ss06	5103861	5106244	Ss06g007370		TPSa	class I	DDXXD	PF01397	IPR001906	GO:0010333;GO:0016829
Ss06	5147375	5149606	Ss06g007380		TPSa	class I	DDXXD	PF01397	IPR001906	GO:0010333;GO:0016829
Ss06	5190525	5191704	Ss06g007410		TPSa	class I	DDXXD	PF03936	IPR005630	GO:0000287;GO:0010333;GO:0016829
Ss06	5294528	5297795	Ss06g007610		TPSa	class I	DDXXD	PF01397	IPR001906	GO:0010333;GO:0016829
Ss06	5304052	5306527	Ss06g007630		TPSa	class I	DDXXD	PF01397	IPR001906	GO:0010333;GO:0016829
Ss06	5962478	5964701	Ss06g008240		TPSa	class I	DDXXD	PF03936	IPR005630	GO:0000287;GO:0010333;GO:0016829
Ss06	6029744	6031876	Ss06g008250		TPSa	class I	DDXXD	PF03936	IPR005630	GO:0000287;GO:0010333;GO:0016829
Ss06	6067514	6069962	Ss06g008270		TPSa	class I	DDXXD	PF03936	IPR005630	GO:0000287;GO:0010333;GO:0016829
Ss06	8195438	8198172	Ss06g009950		TPSa	class I	DDXXD	PF03936	IPR005630	GO:0000287;GO:0010333;GO:0016829
Ss06	8320615	8323724	Ss06g010030		TPSa	class I	DDXXD	PF03936	IPR005630	GO:0000287;GO:0010333;GO:0016829
Ss06	8343424	8345760	Ss06g010040		TPSa	class I	DDXXD	PF03936	IPR005630	GO:0000287;GO:0010333;GO:0016829
Ss06	8781249	8785131	Ss06g010580		TPSa	class I	DDXXD	PF01397	IPR001906	GO:0010333;GO:0016829
Ss06	24984694	24987135	Ss06g020210		TPSa	class I	DDXXD	PF03936	IPR005630	GO:0000287;GO:0010333;GO:0016829
Ss06	36132467	36136033	Ss06g025870	GES	TPSf	class I	DDXXD	PF01397	IPR001906	GO:0010333;GO:0016829
Ss06	38167738	38170402	Ss06g027020		TPSb	class I	DDXXD	PF01397	IPR001906	GO:0010333;GO:0016829
Ss06	38223072	38226045	Ss06g027050		TPSb	class I	DDXXD	PF03936	IPR005630	GO:0000287;GO:0010333;GO:0016829
Ss06	42010820	42017210	Ss06g030230	KS	TPSe	class I	DDXXD	PF03936	IPR005630	GO:0000287;GO:0010333;GO:0016829
Ss08	4498121	4501276	Ss08g006730	germacrene D synthase	TPSa	class I	DDXXD	PF03936	IPR005630	GO:0000287;GO:0010333;GO:0016829
Ss08	4870801	4874247	Ss08g007230	KSL1	TPSe	class I	DDXXD	PF01397	IPR001906	GO:0010333;GO:0016829
Ss08	4883491	4888252	Ss08g007270	KSL2	TPSe	class I	DDXXD	PF01397	IPR001906	GO:0010333;GO:0016829
Ss08	4945874	4950165	Ss08g007310	CPS1	TPSc	class II	DXDD	PF03936	IPR005630	GO:0000287;GO:0010333;GO:0016829
Ss08	5173653	5181201	Ss08g007460	CPS2.1/LPPS	TPSc	class II	DXDD	PF01397	IPR001906	GO:0010333;GO:0016829
Ss08	5199131	5206959	Ss08g007510	CPS2.2	TPSc	class II	DXDD	PF03936	IPR005630	GO:0000287;GO:0010333;GO:0016829
Ss08	9401502	9405533	Ss08g012770	1,8-cineole synthase	TPSb	class I	DDXXD	PF03936	IPR005630	GO:0000287;GO:0010333;GO:0016829
Ss08	9562830	9569006	Ss08g012880		TPSa	class I	DDXXD	PF03936	IPR005630	GO:0000287;GO:0010333;GO:0016829
Ss08	28882579	28885361	Ss08g035010		TPSb	class I	DDXXD	PF01397	IPR001906	GO:0010333;GO:0016829
Ss08	42270558	42283251	Ss08g048910	CPS	TPSc	class II	NA	PF03936	IPR005630	GO:0000287;GO:0010333;GO:0016829
Ss09	39332718	39336144	Ss09g032510		TPSb	class I	DDXXD	PF01397	IPR001906	GO:0010333;GO:0016829
Ss10	3616301	3623321	Ss10g004800		TPSb	class I	DDXXD	PF03936	IPR005630	GO:0000287;GO:0010333;GO:0016829
Ss10	3909216	3913258	Ss10g005110		TPSb	class I	DDXXD	PF01397	IPR001906	GO:0010333;GO:0016829
Ss10	25833371	25836307	Ss10g037780		TPSg	class I	DDXXD	PF03936	IPR005630	GO:0000287;GO:0010333;GO:0016829
Ss11	4562369	4566693	Ss11g000910		TPSb	class I	DDXXD	PF03936	IPR005630	GO:0000287;GO:0010333;GO:0016829
Ss11	9207225	9214397	Ss11g003660		TPSb	class I	DDXXD	PF03936	IPR005630	GO:0000287;GO:0010333;GO:0016829
Ss11	9240705	9244102	Ss11g003670		TPSb	class I	DDXXD	PF01397	IPR001906	GO:0010333;GO:0016829
Ss11	9809476	9814929	Ss11g004160		TPSb	class I	DDXXD	PF01397	IPR001906	GO:0010333;GO:0016829
Ss11	9820921	9824299	Ss11g004170		TPSb	class I	DDXXD	PF01397	IPR001906	GO:0010333;GO:0016829
Ss11	9892744	9895659	Ss11g004190		TPSb	class I	DDXXD	PF01397	IPR001906	GO:0010333;GO:0016829
Ss11	9957569	9960989	Ss11g004250		TPSb	class I	DDXXD	PF03936	IPR005630	GO:0000287;GO:0010333;GO:0016829
Ss11	10061776	10065020	Ss11g004320		TPSb	class I	DDXXD	PF03936	IPR005630	GO:0000287;GO:0010333;GO:0016829
Ss11	10348416	10351431	Ss11g004630	LIS	TPSb	class I	DDXXD	PF01397	IPR001906	GO:0010333;GO:0016829
Ss11	23564488	23565788	Ss11g018430		TPSb	class I	NA	PF01397	IPR001906	GO:0010333;GO:0016829
Ss11	23572083	23575982	Ss11g018440		TPSb	class I	DDXXD	PF01397	IPR001906	GO:0010333;GO:0016829
Ss11	23712628	23715619	Ss11g018630		TPSb	class I	DDXXD	PF03936	IPR005630	GO:0000287;GO:0010333;GO:0016829
Ss11	23830024	23833272	Ss11g018730		TPSb	class I	DDXXD	PF03936	IPR005630	GO:0000287;GO:0010333;GO:0016829
Ss11	27175521	27182285	Ss11g024560	CPS/ent-CPP -> ent-kaurene	TPSc	class II	DXDD	PF01397	IPR001906	GO:0010333;GO:0016829
