# Supplementary material for: Neofunctionalization underlies the evolutionary origin of sclareol biosynthesis in the mint family
Source: Nat Commun. 2026 May 22;17:6745. doi: 10.1038/s41467-026-73637-5 (PMC13385783; doi:10.1038/s41467-026-73637-5)
Supplement: Supplementary file 6 — Supplementary Data 3 [file 41467_2026_73637_MOESM6_ESM.xlsx]

## Sheet: Sup_Data_3
Supplementary Table 14. Primers used in this study
Experiment	Primer name	Primer sequence (5' to 3')
Gene Cloning	SsLPPS-BamHI_R01	GCTTTGTTAGCAGCCGGATCCTCATACAACCGGTCGAAAGAGTACT
	SsLPPS-M65-NdeI_F01	GGTGCCGCGCGGCAGCCATATGATGGCGTCGCAAGCGAG
	SsCPS2.1-FL_R01	GCTTTGTTAGCAGCCGGATCCTCATACAACAGGTCCAAAAAGTACTTTG
	SsCPS2.1-M72-NdeI_F01	GGTGCCGCGCGGCAGCCATATGATGCTGAATGAAAAACGCAGTTCTC
	SsCPS2.1_T-N+F-Y_F01	CCAAACACCAACGAACTTACTCTATAGTTTAGAAGGGATG
	SsCPS2.1_T-N+F-Y_R01	CATCCCTTCTAAACTATAGAGTAAGTTCGTTGGTGTTTGG
	SsCPS2.1_DSEFC-YTKFS_F01	GTTTTCAGTGGGCGATATACGAAATTCAGCGATATTGATGAC
	SsCPS2.1_DSEFC-YTKFS_R01	GTCATCAATATCGCTGAATTTCGTATATCGCCCACTGAAAAC
	SsLPPS_N-T+Y-F_F01	CCAAATGCCAACGACTTTACTGTTCAGTTTAGAAGGGTTAG
	SsLPPS_N-T+Y-F_R01	CCCTTCTAAACTGAACAGTAAAGTCGTTGGCATTTGG
	SsLPPS_YTKFS-DSEFC_F01	TCAGTGGAAGAGATTCGGAATTTTGCGATATTGATGACACGTC
	SsLPPS_YTKFS-DSEFC_R01	GACGTGTCATCAATATCGCAAAATTCCGAATCTCTTCCACTGAAAAC
Q-RT-PCR	SsCPS2.1_F	AAATCAGACATTATTTCGACGGCCT
	SsCPS2.1_R	CTTGCTGCACTTTCATGAACCATT
	SsLPPS_F	CAATGGCCTCGATGAAATAATTAGTAG
	SsLPPS_R	AACATGTTTGAGTTGATGGAGAGTG
	SsSCS_F	AACTTTGGAAGAGATGTAGTTATTG
	SsSCS_F	CAAGCACAGATGTTTTGGCAAATG
	SsSCS-2_F	TTGAAATTTGGAAGAGATGTAGCCC
	SsSCS-2_R	AACTCAAGGATCTTGTCACACTCTT
	SsKSL1_F	TCAAACTCTAAAAGCTGCAGATAGG
	SsKSL1_R	GATGTTAGAAAATTAGAAACGCGCA
	SsKSL2_F	AAAGAATGGAAAGAGAAGAGCAGTGC
	SsKSL2_R	CGACACCCACGACTTTGACAAATAT
	SsCPS1_F	AAGGTTAAGAGAGGAGTGACGTACA
	SsCPS1_R	CCAATCCAAATTTTCCAACCCTTCC
	SsJAZ1_F	CATCTTCATCTCATCTCATCCGCAA
	SsJAZ1_R	CCTTCAAATACTGGCTCAAGAGGTT
	SsJAZ9_F	TGTGTCTTTGATAACATGTCCCCTG
	SsJAZ9_R	TGATCAATGGGGTGAGAAGAAACAG
	SsJAZ10B_F	CTCGCTAAACTTAACGCCTATCCTT
	SsJAZ10B_R	GTTCGAACTTCAAAATTCCCGACAG
