# Supplementary material for: Neofunctionalization underlies the evolutionary origin of sclareol biosynthesis in the mint family
Source: Nat Commun. 2026 May 22;17:6745. doi: 10.1038/s41467-026-73637-5 (PMC13385783; doi:10.1038/s41467-026-73637-5)
Supplement: Supplementary file 8 — Source Data [file 41467_2026_73637_MOESM8_ESM.xlsx]

## Sheet: Fig. 3d
		Flower buds (F)					Glandular Trichomes (GT)			Leaves (L)					Roots (R)
		bio rep1	bio rep2	bio rep3	bio rep4	bio rep5	bio rep1	bio rep2	bio rep3	bio rep1	bio rep2	bio rep3	bio rep4	bio rep5	bio rep1	bio rep2	bio rep3
	SsSCS	1.28	0.74	1	1.02	0.97	36.9	26	25.53	0.01	0	0	0	0	0	0.22	0.07
	SsSCS-2	0.04	0.03	0.04	0.03	0.04	0.03	0.02	0.03	0.04	0.04	0.05	0.08	0.04	0.03	0.02	0.02
	SsSCS
	p-values	F
		GT	<0.0001
		L	0.0003	<0.0001
		R	0.0003	<0.0001	0.3004
			F	GT	L	R
	SsSCS-2
	p-values	F
		GT	0.0618
		L	0.1231	0.0702
		R	0.3036	0.6433	0.1232
			F	GT	L	R

## Sheet: Fig. 3e
			Flower buds (F)					Glandular Trichomes (GT)			Leaves (L)					Roots (R)
			bio rep1	bio rep2	bio rep3	bio rep4	bio rep5	bio rep1	bio rep2	bio rep3	bio rep1	bio rep2	bio rep3	bio rep4	bio rep5	bio rep1	bio rep2	bio rep3
		SsLPPS	0.91	0.89	1.03	1.06	1.11	21.02	21.72	17.97	0.09	0.15	0.09	0.12	0.1	0	0.23	0.08
		SsCPS.1	0.01	0.02	0.01	0.01	0.01	0.01	0.01	0.01	0.01	0	0	0.02	0.01	0.02	0	0.01
		SsLPPS
		p-values	F
			GT	<0.0001
			L	<0.0001	<0.0001
			R	<0.0001	<0.0001	0.9013
				F	GT	L	R
		SsCPS.1
		p-values	F
			GT	0.4816
			L	0.3734	0.7024
			R	0.7024	>0.9999	0.7698
				F	GT	L	R

## Sheet: Fig. 4c
		Glandular Trichomes (GT)				Roots (R)			GT vs R
		bio rep1	bio rep2	bio rep3	bio rep4	bio rep1	bio rep2	bio rep3	p-values
	SsLPPS	1.18	0.62	1.08	1.11	0.01	0.01	0.01	0.0012
	SsKSL2	1.04	0.98	0.85	1.13	0	0.07	0.05	<0.0001
	SsCPS1	0	0.02	0	0	1.22	0.76	1.02	0.0003
	SsKSL1	0.11	0.25	0.01	0.01	1.44	0.68	0.88	0.0065
	SsCYP76_17	0.01	0.18	0	0	1.25	0.81	0.93	0.0006
	SsCYP76_20	0.01	0.01	0	0	1.16	0.9	0.94	<0.0001

## Sheet: Fig. 4e
		CTRL			MEJA			CTRL vs MEJA
		bio rep1	bio rep2	bio rep3	bio rep1	bio rep2	bio rep3	p-values
	SsKSL1	1.28937	0.762523	0.948111	0.0938152	0.0981661	0.067403	0.027
	SsCPS1	1.36869	0.731846	0.799463	0.0332276	0.0573683	0.0453953	0.047
	SsKSL2	1.37507	0.227698	1.39724	12.5545	10.6523	18.6487	0.026
	SsLPPS	0.771788	0.547717	1.68049	13.5897	15.9282	25.9288	0.037
	SsCPS2.1	1.03015	0.592548	1.37731	2.97011	3.67797	5.62057	0.043

## Sheet: Supp_Fig. 16a
		CTRL			MEJA			CTRL vs MEJA
		bio rep1	bio rep2	bio rep3	bio rep1	bio rep2	bio rep3	p-values
	Ss09g027650/JAZ1	1.07321	1.07581	0.850986	19.3009	20.3093	19.5862	<0.0001
	Ss06g01318/JAZ9	0.95859	0.907809	1.1336	13.6023	16.8483	15.1377	<0.0001
	Ss01g004500/JAZ10B	1.0316	0.988393	0.980006	38.9023	37.21	32.8775	<0.0001

## Sheet: Supp_Fig. 16b
		CTRL				MEJA				CTRL vs MEJA
		bio rep1	bio rep2	bio rep3	bio rep4	bio rep1	bio rep2	bio rep3	bio rep4	p-values
	SsLPPS	1.7808	1.0087	0.7232	0.7698	5.98977	4.14824	5.10708	5.32396	0.0001
	SsKSL2	1.20164	1.63014	1.29684	0.393654	3.14923	2.41999	2.77984	2.41999	0.0026
